# Supplementary material for: Cholesteric Cellulose Liquid Crystal Fibers by Direct Drawing
Source: Research (Wash D C). 2024 Nov 7;7:0527. doi: 10.34133/research.0527 (PMC11541814; doi:10.34133/research.0527)
Supplement: Supplementary 1 — Figs. S1 to S11 Movies S1 and S2 [file research.0527.f1.zip]

Archive with 3 entries (3 files):
- Movie S1.mp4
- Movie S2.mp4
- Supplementary Information.docx
